# Supplementary material for: Investigation of 9 True Weevil (Curculionidae Latreille, 1802) Species for Chitin Extraction
Source: Biomimetics (Basel). 2024 Oct 8;9(10):608. doi: 10.3390/biomimetics9100608 (PMC11505005; doi:10.3390/biomimetics9100608)
Supplement: Supplementary file 1 [file biomimetics-09-00608-s001.zip]

Archive with 1 entries (1 files):
- biomimetics-3217990-supplementary.pdf
